# Supplementary material for: Effects of Cadmium on the Accumulation and Phytotoxicity of Uranium in Radish (Raphanus sativus L.) Seedlings
Source: Plants (Basel). 2025 Sep 1;14(17):2711. doi: 10.3390/plants14172711 (PMC12430486; doi:10.3390/plants14172711)
Supplement: Supplementary file 1 [file plants-14-02711-s001.zip]

Archive with 1 entries (1 files):
- plants-3812588-supplementary.pdf
